# Supplementary material for: Metal-Free Cascade Formation of C–C and C–N Bond for the Construction of 3-Cyano-2-Pyridones with Insecticidal Properties
Source: Molecules. 2024 Jun 12;29(12):2792. doi: 10.3390/molecules29122792 (PMC11206961; doi:10.3390/molecules29122792)
Supplement: Supplementary file 1 [file molecules-29-02792-s001.zip]

Archive with 1 entries (1 files):
- molecules-3017776-supplementary.pdf
